# Supplementary material for: Dog cloning with in vivo matured oocytes obtained using electric chemiluminescence immunoassay-predicted ovulation method
Source: PLoS One. 2017 Mar 13;12(3):e0173735. doi: 10.1371/journal.pone.0173735 (PMC5348006; doi:10.1371/journal.pone.0173735)
Supplement: S1 File — Percentage of oocyte donors at each stage detected by RIA (4-8ng/mL) or ECLI methods using P4 concentration of 4–8 ng/mL or 6–15 ng/mL as ovulation standards. (XLSX) [file pone.0173735.s001.xlsx]

## Sheet: RIA 4-8ng
NO.	P4 CONC.	Oocyte St.
A633	7.5	M
A631	7.89	M
B389	4.35	M
A623	7.05	M
A621	6.82	IM
A614	6.93	M
A612	7.14	Aging
A610	6.99	M
B382	7.44	Aging
A606	7.51	M
A601	7.16	IM
A600	7.81	Aging
B379	6.1	M
A598	7.87	M
A597	6.54	M
A596	5.87	Aging
B378	7.07	M
B377	6.39	Aging
B376	7.68	Aging
A588	7.42	M
A582	7.53	M
A581	6.25	M
B373	6.57	M
A578	7.28	M
A571	6.7	M
A568	5.55	IM
A567	4.51	IM
A566	6.98	M
A563	7.6	M
B368	7.81	M

## Sheet: ECLI 4-8
NO.	P4 CONC.	Oocyte St.
A768	6.39	M
A802	7.17	M
A801	7.54	IM
A1017	6.94	M
A1026	4.29	IM
A1031	4.23	PRE
A1032	7.31	M
A1033	6.15	PRE
A1043	7.84	A
A1045	7.22	A
A1111	4.38	A
A1115	5.52	IM
A1129	6.96	M
B14	5.97	M
B16	4.78	IM
B490	4.97	M
A887	5.83	M
B520	6.44	IM
A890	5.22	IM
A888	4.31	PRE
B503	5.29	IM
A922	6.06	M
A943	4.63	IM
B541	5.04	A
A948	5.64	M
A958	6.98	M
A969	7.38	A
A978	7.43	M
A984	5.33	IM
A1009	5.62	PRE
A1013	6.32	IM

## Sheet: ECLI 6-15ng
NO.	P4 CONC.	Oocyte St.
B489	10.67	M
B484	14.62	IM
A812	10.9	M
B481	10.96	AGING
A782	14.01	IM
A765	13.45	IM
A769	11.39	M
A771	14.6	M
B463	8.82	IM
B466	13.14	M
B468	13.6	M
B469	12.67	IM
A751	14.95	M
A753	10.07	IM
A756	13.66	M
A757	12.01	IM
A747	8.76	M
A746	7.69	M
A743	10.82	IM
A740	6.99	M
B455	9.31	M
A729	13.4	M
A732	9.21	IM
A718	8.02	IM
B443	11.68	M
A705	8.02	M
A706	10.69	M
A703	9.89	M
A700	7.85	AGING
A697	10.94	M

## Sheet: sTATISTIC
	PREOVULATION	IM	M	AGING
RIA	0	4	20	6
	PREOVULATION	IM	M	AGING
ECLI 4-8	4	10	12	5
	PREOVULATION	IM	M	AGING
ECLI 6-15	0	10	18	2
